# Supplementary material for: Gender Bias, Psychological Well-Being, and Professional Adaptation Among Male Nurses: A Scoping Review
Source: Healthcare (Basel). 2026 Jul 13;14(14):2095. doi: 10.3390/healthcare14142095 (PMC13410122; doi:10.3390/healthcare14142095)
Supplement: Supplementary file 1 [file healthcare-14-02095-s001.zip]

Archive with 1 entries (1 files):
- healthcare-4374481-supplementary.pdf
